# Supplementary material for: Bilateral Ventral Pathways Support Phonological Awareness at Reading Onset in Spanish-Speaking Children
Source: Neurobiol Lang (Camb). 2026 Apr 23;7:NOL.a.246. doi: 10.1162/NOL.a.246 (PMC13137884; doi:10.1162/NOL.a.246)
Supplement: Supplementary file 2 [file nol-07-246-s002.zip]

Archive with 3 entries (2 files):
- NOL.a.246-supp2/
- NOL.a.246-supp2/DWI Preprocessing.md
- NOL.a.246-supp2/pyAFQ_explained_EarlyReading_project.ipynb
